# Supplementary material for: Acute muscle swelling effects of a knee rehabilitation exercise performed with and without blood flow restriction
Source: PLoS One. 2022 Dec 22;17(12):e0278540. doi: 10.1371/journal.pone.0278540 (PMC9778495; doi:10.1371/journal.pone.0278540)
Supplement: S2 File — (CSV) [file pone.0278540.s002.csv]

Sex	mCSA_BFR_PRE_VM	mCSA_BFR_IMM-POST_VM	mCSA_BFR_30-POST_VM	mCSA_BFR_60-POST_VM	mCSA_CON_PRE_VM	mCSA_CON_IMM-POST_VM	mCSA_CON_30-POST_VM	mCSA_CON_60-POST_VM	mCSA_BFR_PRE_VL	mCSA_BFR_IMM-POST_VL	mCSA_BFR_30-POST_VL	mCSA_BFR_60-POST_VL	mCSA_CON_PRE_VL	mCSA_CON_IMM-POST_VL	mCSA_CON_30-POST_VL	mCSA_CON_60-POST_VL	mCSA_BFR_PRE_RF	mCSA_BFR_IMM-POST_RF	mCSA_BFR_30-POST_RF	mCSA_BFR_60-POST_RF	mCSA_CON_PRE_RF	mCSA_CON_IMM-POST_RF	mCSA_CON_30-POST_RF	mCSA_CON_60-POST_RF	MT_BFR_PRE_VM	MT_BFR_IMM-POST_VM	MT_BFR_30-POST_VM	MT_BFR_60-POST_VM	MT_CON_PRE_VM	MT_CON_IMM-POST_VM	MT_CON_30-POST_VM	MT_CON_60-POST_VM	MT_BFR_PRE_VL	MT_BFR_IMM-POST_VL	MT_BFR_30-POST_VL	MT_BFR_60-POST_VL	MT_CON_PRE_VL	MT_CON_IMM-POST_VL	MT_CON_30-POST_VL	MT_CON_60-POST_VL	MT_BFR_PRE_RF	MT_BFR_IMM-POST_RF	MT_BFR_30-POST_RF	MT_BFR_60-POST_RF	MT_CON_PRE_RF	MT_CON_IMM-POST_RF	MT_CON_30-POST_RF	MT_CON_60-POST_RF	EI_BFR_PRE_VM
Male	13.349	13.326	13.252	14.894	15.157	14.967	14.428	13.822	29.644	30.292	33.924	31.99	28.04	25.25	28.823	32.037	14.946	12.694	14.585	14.858	15.601	17.234	15.448	16.443	1.786	1.915	1.992	2.057	2.209	2.186	1.804	2.03	2.302	2.33	2.564	2.352	2.604	2.405	2.58	2.688	2.218	2.104	2.097	2.176	2.108	2.323	2.061	2.228	89.256
Female	11.461	11.576	8.464	11.087	10.508	11.172	11.946	10.328	20.798	18.217	22.355	20.425	16.98	21.648	18.049	18.069	10.498	9.819	9.92	10.566	9.718	10.226	9.189	10.047	2.28	2.34	1.885	1.876	2.32	2.311	2.352	2.023	2.035	2.165	2.22	2.068	1.959	2.008	2.038	2.103	1.896	1.686	1.936	1.792	1.919	2.074	1.942	2.014	62.407
Female	15.889	17.629	18.927	17.334	18.349	19.123	19.261	17.37	25.483	25.726	26.338	26.05	26.993	27.907	26.234	24.418	9.735	9.043	9.539	8.895	9.511	10.121	9.51	10.378	2.941	3.227	3.239	3.025	2.945	2.962	3.25	3.447	1.917	1.861	2.089	2.002	2.534	2.348	2.43	2.042	1.938	1.976	2.034	1.957	1.797	1.888	1.913	1.922	102.17
Male	19.952	20.456	23.078	20.788	20.296	20.531	19.185	21.088	27.604	24.608	26.422	27.436	24.646	21.774	21.56	19.782	8.743	8.074	8.292	8.858	8.84	9.119	8.338	7.517	3.114	3.176	3.372	3.426	2.987	3.088	2.589	3.376	2.156	2.062	2.624	2.333	2.59	2.587	2.233	2.253	1.641	1.512	1.708	1.602	1.817	1.589	1.474	1.464	81.835
Male	28.952	28.334	24.647	22.329	28.968	30.855	26.182	25.339	42.14	48.589	39.911	49.246	45.478	44.439	48.799	47.886	17.552	17.325	16.696	17.312	18.49	15.633	16.841	16.782	3.653	3.186	3.236	2.893	3.988	4.174	3.259	3.246	2.596	3.212	2.634	3.015	2.8	3.304	3.192	3.229	2.873	2.959	2.733	2.976	2.961	2.721	2.577	2.836	86.838
Female	15.404	17.133	17.163	16.623	18.642	21.319	20.731	20.484	21.668	21.273	24.305	25.026	23.672	25.271	24.568	26.978	13.492	12.772	13.043	12.945	11.804	12.174	11.179	12.869	3.289	3.274	3.488	3.46	3.32	3.624	3.973	3.856	1.679	1.637	1.699	1.718	2.12	2.019	1.972	1.967	2.171	2.008	2.074	2.037	1.971	2.097	1.984	2.305	95.611
Male	19.003	18.375	19.875	18.802	18.98	20.113	18.725	21.047	28.808	30.464	30.44	30.401	30.162	32.142	32.685	31.607	10.451	10.329	10.659	9.753	7.712	8.859	8.882	8.73	2.883	3.053	2.888	3.034	3.123	2.992	2.784	3.083	2.311	2.417	2.243	2.147	2.353	2.404	2.454	2.387	2.044	2.018	2.058	2.014	1.733	1.869	1.884	1.664	73.031
Female	21.455	24.492	22.051	22.622	22.141	24.387	25.544	23.475	38.035	37.425	33.989	36.551	29.047	30.128	29.112	31.982	12.388	12.188	12.119	11.461	11.858	12.056	11.801	12.384	3.517	4.031	3.939	3.957	3.38	3.877	3.792	3.413	2.697	2.768	2.647	2.866	2.203	2.387	2.257	2.356	2.171	2.276	2.176	1.965	2.093	2.079	2.03	2.016	84.86
Female	14.509	18.517	16.668	14.483	15.316	15.597	15.671	15.9	25.719	26.528	28.232	20.063	24.606	21.344	23.806	24.177	11.714	12.161	12.266	12.209	9.948	9.932	10.774	9.329	2.741	3.243	3.165	3.057	3.069	2.758	3.257	3.016	2.321	2.607	2.641	2.313	2.16	2.157	2.349	2.502	2.116	2.331	2.383	2.58	1.751	1.825	1.963	2.153	94.853
Male	28.925	25.069	27.012	29.627	26.165	24.662	23.616	25.473	35.271	37.444	38.015	34.184	33.133	30.602	35.744	36.124	12.737	13.399	13.05	13.404	11.656	13.246	13.02	11.917	3.699	3.619	3.567	3.81	2.938	3.554	3.536	3.525	2.394	2.258	2.44	2.263	2.315	2.321	2.325	2.424	2.235	2.313	2.432	2.274	2.033	2.239	2.397	2.186	78.003
Male	31.47	25.894	27.857	27.542	26.738	24.65	25.036	25.627	36.446	47.056	38.138	40.041	32.775	33.871	37.364	34.984	13.785	15.316	13.927	14.162	13.207	14.802	14.41	14.156	4.02	3.421	3.989	3.781	3.743	3.963	3.993	4.082	2.16	2.435	2.206	2.356	2.14	2.077	2.408	2.21	2.325	2.549	2.455	2.429	2.126	2.487	2.493	2.429	79.478
Male	26.668	25.251	25.011	25.619	21.786	19.399	20.371	20.95	31.713	34.711	29.047	31.197	29.411	29.773	28.47	26.773	15.482	16.023	14.263	15.334	13.388	13.074	14.176	14.113	4.235	4.011	4.623	4.424	3.526	3.291	3.271	3.338	2.375	2.551	2.589	2.464	2.493	2.371	2.334	2.18	2.782	2.884	2.653	2.695	2.493	2.542	2.733	2.6	73.507
Female	21.678	20.157	19.584	19.615	17.083	17.564	17.613	16.348	26.06	28.973	25.006	22.658	23.819	24.898	23.822	23.652	11.524	11.443	9.99	10.828	10.865	13.292	12.372	13.162	2.723	2.897	3.024	2.888	2.617	2.621	2.797	2.587	2.111	2.181	2.122	1.908	2.158	2.003	2.189	2.132	2.01	2.166	2.077	2.113	2.129	2.335	2.4	2.225	82.961
Female	14.872	17.03	15.208	16.428	16.207	17.404	14.943	16.445	25.409	28.081	29.747	25.31	24.457	26.01	22.81	22.147	11.09	11.277	10.642	10.865	11.583	11.958	11.696	11.08	3.192	3.446	3.419	2.934	3.325	3.459	3.13	3.526	2.093	2.314	2.336	1.952	2.08	2.459	2.098	2.055	2.258	2.279	2.291	2.253	2.489	2.661	2.489	2.308	76.658
Male	27.898	32.489	29.319	27.323	29.4	28.363	29.291	27.149	37.914	36.029	33.29	33.155	32.947	30.847	32.712	32.802	13.396	13.242	12.617	12.532	13.581	12.344	11.589	11.945	3.424	4.083	3.745	3.185	4.327	3.728	3.992	3.613	2.737	2.484	2.539	2.316	2.239	2.116	2.247	2.309	2.376	2.075	2.257	2.469	2.543	2.197	2.357	2.265	70.7
Male	28.214	28.372	27.636	27.278	26.493	25.835	25.847	26.907	37.406	38.612	33.874	36.431	33.89	33.579	31.363	38.005	10.903	10.984	10.466	10.262	9.616	10.6	10.113	9.008	3.779	3.668	4.124	3.811	3.246	3.395	3.218	3.444	2.401	2.328	2.462	2.456	2.229	2.252	2.035	2.36	2.206	2.382	2.137	2.174	1.971	2.3	2.085	2.175	68.949
Male	18.89	19.786	23.321	23.264	25.826	25.31	24.949	25.61	28.929	29.019	29.602	27.794	29.367	31.303	31.468	33.07	10.19	12.397	11.391	10.384	14.171	15.227	16.103	14.415	4.338	4.193	4.252	4.216	3.781	3.246	3.448	3.609	2.56	2.584	2.539	2.697	2.251	2.367	2.296	2.299	2.329	2.21	2.324	2.551	1.749	1.859	2.058	1.868	70.991
Female	13.653	13.607	16.233	14.675	11.703	13.936	13.942	12.565	18.723	16.98	19.709	19.535	18.46	18.837	18.687	16.938	12.076	12.158	12.665	12.239	9.923	11.342	12.103	11.196	2.793	2.717	3.071	3.128	2.622	2.64	2.778	2.917	1.429	1.769	1.617	1.742	1.743	1.596	1.556	1.831	2.01	1.813	2.11	1.932	1.971	1.876	1.946	1.809	90.595
Male	21.438	24.382	21.527	22.739	21.303	23.093	27.006	23.378	36.332	35.7	41.553	36.015	41.731	39.402	46.772	38.094	11.422	11.581	10.454	10.492	11.767	11.256	11.874	11.163	3.234	3.109	3.752	3.678	3.018	2.909	3.242	3.215	2.966	3.165	2.937	2.712	2.812	3.131	3.164	3.255	1.937	1.931	1.922	2.165	1.868	1.895	1.982	1.932	83.822
Male	22.86	23.075	23.012	22.197	24.092	25.521	27.613	23.842	40.659	38.263	36.148	32.888	42.512	34.583	40.38	42.256	14.327	12.686	13.591	13.904	14.152	13.814	14.638	13.378	3.4	3.543	3.359	4.01	3.059	3.352	3.333	3.312	2.78	3.078	2.761	2.762	2.806	2.935	2.657	2.863	2.44	2.361	2.357	2.566	2.277	2.703	2.267	2.359	85.14
Female	19.782	21.065	19.67	18.179	19.584	19.461	19.137	19.015	22.922	25.793	27.783	22.676	23.515	22.397	24.883	24.895	10.603	10.396	11.819	11.093	12.457	11.551	10.709	11.212	3.546	3.129	3.2	3.363	2.874	3.455	3.237	3.417	2.336	2.413	2.537	2.539	2.242	2.404	2.542	2.726	2.147	2.377	2.086	2.32	2.083	1.99	1.897	2.256	96.106
Female	15.979	16.132	17.586	17.875	15.17	15.508	15.525	14.439	23.59	24.284	24.754	23.62	26.131	27.662	31.906	29.275	11.925	14.249	12.443	12.112	13.691	12.09	13.195	13.405	2.747	2.956	3.43	3.441	2.962	3.164	3.395	3.472	1.91	2.115	2.111	2.219	1.982	1.934	2.147	2.069	2.415	2.517	2.297	2.197	2.047	2.183	2.483	2.274	94.427
Female	13.24	12.637	12.727	13.237	12.681	12.235	14.077	13.15	20.097	19.963	20.706	22.505	17.668	19.253	19.957	16.939	9.512	8.744	8.672	8.674	7.752	8.201	8.67	6.384	2.669	2.737	2.63	2.856	2.742	3.007	2.715	2.614	1.884	1.949	1.767	2.119	1.938	1.971	2.045	1.947	1.401	1.511	1.686	1.595	1.813	1.684	1.832	1.986	95.432
Female	17.293	17.918	17.835	17.532	17.693	18.563	19.057	18.082	25.508	27.351	25.073	26.15	25.118	26.788	26.702	24.69	14.301	14.091	14.209	17.459	15.975	16.236	15.415	17.398	3.396	3.281	3.406	3.326	3.311	3.132	3.434	3.39	2.01	2.021	1.976	2.028	2.082	2.091	2.088	1.989	2.938	2.623	2.632	2.7	2.924	2.55	2.47	2.555	81.067
[truncated: 71 more columns]
